# Supplementary material for: Alcohol as a Non-UV Social-Environmental Risk Factor for Melanoma
Source: Cancers (Basel). 2022 Oct 13;14(20):5010. doi: 10.3390/cancers14205010 (PMC9599745; doi:10.3390/cancers14205010)
Supplement: Supplementary file 1 [file cancers-14-05010-s001.zip]

Archive with 2 entries (2 files):
- Supplemental table S1 PRISMA_ScR check list 081722.pdf
- Supplemental table S2 Search strategy 081722.pdf
